# Supplementary material for: Integrated Phenotypic and Sequencing-Based Resistome Assessment of Antimicrobial Resistance Determinants in a Sample of Commercial Farm-Animal Probiotic Products
Source: Antibiotics (Basel). 2026 May 29;15(6):544. doi: 10.3390/antibiotics15060544 (PMC13296040; doi:10.3390/antibiotics15060544)
Supplement: Supplementary file 1 [file antibiotics-15-00544-s001.zip]

Archive with 1 entries (1 files):
- Supplementary Tables S1.xlsx
