# Supplementary material for: Integrated Phenotypic and Sequencing-Based Resistome Assessment of Antimicrobial Resistance Determinants in a Sample of Commercial Farm-Animal Probiotic Products
Source: Antibiotics (Basel). 2026 May 29;15(6):544. doi: 10.3390/antibiotics15060544 (PMC13296040; doi:10.3390/antibiotics15060544)
Supplement: Supplementary file 1 [file antibiotics-15-00544-s001.zip › Supplementary Tables S1.xlsx]

## Sheet: Table S1
Sequencing library	Reference coverage (%)	Best identity (%)	ARG/ARO hit	Nudged hit	Taxonomic assignment	Plasmid prediction	Phage association	iMGE association
s01	100	98.9	AAC(6')-Ii	FALSE	Enterococcus	-	-	FALSE
s01	100	99	eatAv	TRUE	Enterococcus	-	-	FALSE
s01	100	97.15	msrC	TRUE	Enterococcus	-	-	FALSE
s03	100	100	Bacillus subtilis mprF	FALSE	Bacillus	-	-	FALSE
s03	100	99.65	ErmD	FALSE	Bacillus	-	-	FALSE
s03	83.08	32.2	Trimethoprim-resistant dihydrofolate reductase DfrA43	FALSE	Bacillus	-	-	FALSE
s03	86.15	35.52	Trimethoprim-resistant dihydrofolate reductase DfrA43	FALSE	Bacillus	-	-	FALSE
s03	100	98.59	aadK	FALSE	Bacillus	-	-	FALSE
s03	96.08	99.32	bcrA	FALSE	Bacillus	-	-	FALSE
s03	117.31	98.56	bcrB	FALSE	Bacillus	-	-	FALSE
s03	100	98.03	bcrC	FALSE	Bacillus	-	-	FALSE
s03	100	99.25	blt	TRUE	Bacillus	-	-	FALSE
s03	100	99.74	bmr	TRUE	Bacillus	-	-	FALSE
s03	100.42	99.79	lmrB	TRUE	Bacillus	-	-	FALSE
s03	100	98.68	mphK	FALSE	Bacillus	-	-	FALSE
s03	100	99.49	tmrB	FALSE	Bacillus	-	-	FALSE
s03	100.18	98.91	vmlR	FALSE	Bacillus	-	-	FALSE
s03	100	100	ykkC	FALSE	Bacillus	-	-	FALSE
s03	100	99.05	ykkD	FALSE	Bacillus	-	-	FALSE
s04	100	98.9	AAC(6')-Ii	FALSE	Enterococcus	-	-	FALSE
s04	27.06	99.02	ACC-3	TRUE	Hafnia	+	-	FALSE
s04	33.69	100	ACC-3	TRUE	Hafnia	-	-	FALSE
s04	100	99.63	APH(3'')-Ib	FALSE	Klebsiella	+	-	FALSE
s04	100	100	APH(3')-IIIa	FALSE	Lactococcus	-	-	FALSE
s04	67.9	100	APH(3')-Ia	TRUE	Bacteria	+	-	FALSE
s04	22.66	100	APH(6)-Id	TRUE	Klebsiella	+	-	FALSE
s04	79.14	99.55	APH(6)-Id	TRUE	Pseudomonas	+	-	FALSE
s04	60.95	97.66	CRP	TRUE	Hafnia	+	-	FALSE
s04	98.79	99.18	ErmB	FALSE	Enterococcus	+	-	FALSE
s04	96.33	95.93	Escherichia coli EF-Tu mutants conferring resistance to Pulvomycin	FALSE	Hafnia	-	-	FALSE
s04	100	99.44	SAT-4	FALSE	Lactococcus	-	-	FALSE
s04	109.42	100	aad(6)	FALSE	Lactococcus	-	-	FALSE
s04	33.97	100	aadA27	TRUE	Acinetobacter	-	-	FALSE
s04	100	99	eatAv	TRUE	Enterococcus	-	-	FALSE
s04	13.61	100	floR	TRUE	Bacteria	+	-	FALSE
s04	30.94	100	floR	TRUE	Proteobacteria	+	-	FALSE
s04	23.04	99.35	lmrD	TRUE	Lactococcus	-	-	FALSE
s04	39.31	100	lmrD	TRUE	Lactococcus	-	-	FALSE
s04	100	97.15	msrC	TRUE	Enterococcus	-	-	FALSE
s04	100	85.25	rsmA	FALSE	Hafnia	+	-	FALSE
s04	38.68	99.39	tet(A)	TRUE	Gammaproteobacteria	+	-	FALSE
s04	26.77	100	tet(C)	TRUE	Bacteria	-	-	FALSE
s04	86.04	50.88	tet(D)	FALSE	Acinetobacter	-	-	FALSE
s04	30.52	100	tetM	TRUE	Acinetobacter	+	-	FALSE
s04	52.58	95.24	tetM	TRUE	Staphylococcus	-	-	FALSE
s04	100.78	99.84	tetS	FALSE	Streptococcus	+	-	TRUE
s05	100	98.9	AAC(6')-Ii	FALSE	Enterococcus	-	-	FALSE
s05	100	100	APH(3')-IIIa	FALSE	Streptococcus	-	-	FALSE
s05	52.4	100	APH(3')-Ia	TRUE	Bacteria	+	-	FALSE
s05	92.74	98.26	ErmB	FALSE	Bacteria	+	-	FALSE
s05	27.22	97.96	SAT-4	TRUE	Staphylococcus	-	-	FALSE
s05	58.33	100	SAT-4	TRUE	Streptococcus	-	-	FALSE
s05	109.42	100	aad(6)	FALSE	Staphylococcus	-	-	FALSE
s05	34.35	100	aadA27	TRUE	Acinetobacter	-	-	FALSE
s05	100	99	eatAv	TRUE	Enterococcus	-	-	FALSE
s05	100	97.15	msrC	TRUE	Enterococcus	-	-	FALSE
s05	79.66	63.04	tet(W/N/W)	FALSE	Streptococcus	+	-	FALSE
s05	51.64	95.15	tetM	TRUE	Staphylococcus	-	-	FALSE
s05	22	99.26	tetS	TRUE	Bacilli	+	-	FALSE
s07	100	98.9	AAC(6')-Ii	FALSE	Enterococcus	-	-	FALSE
s07	100	99	eatAv	TRUE	Enterococcus	-	-	FALSE
s07	100	97.15	msrC	TRUE	Enterococcus	-	-	FALSE
s08	100	98.9	AAC(6')-Ii	FALSE	Enterococcus	-	-	FALSE
s08	100	99	eatAv	TRUE	Enterococcus	-	-	FALSE
s08	104.44	100	efmA	FALSE	Lactobacillales	-	-	FALSE
s08	100	97.15	msrC	TRUE	Enterococcus	-	-	FALSE
s09	100	98.9	AAC(6')-Ii	FALSE	Enterococcus	-	-	FALSE
s09	100	99	eatAv	TRUE	Enterococcus	-	-	FALSE
s09	100	100	efmA	FALSE	Enterococcus	-	-	FALSE
s09	100	97.15	msrC	TRUE	Enterococcus	-	-	FALSE
s10	100	98.9	AAC(6')-Ii	FALSE	Enterococcus	-	-	FALSE
s10	100	99	eatAv	TRUE	Enterococcus	-	-	FALSE
s10	100	100	efmA	FALSE	Enterococcus	-	-	FALSE
s10	100	97.15	msrC	TRUE	Enterococcus	-	-	FALSE
s11	100	98.9	AAC(6')-Ii	FALSE	Enterococcus	-	-	FALSE
s11	100	99	eatAv	TRUE	Enterococcus	-	-	FALSE
s11	100	100	efmA	FALSE	Enterococcus	-	-	FALSE
s11	100	97.15	msrC	TRUE	Enterococcus	-	-	FALSE
s14	100	98.9	AAC(6')-Ii	FALSE	Enterococcus	+	-	FALSE
s14	108.21	38.46	Trimethoprim-resistant dihydrofolate reductase DfrA43	FALSE	Saccharomyces	-	-	FALSE
s14	100	99	eatAv	TRUE	Enterococcus	-	-	FALSE
s14	100	97.15	msrC	TRUE	Enterococcus	-	-	FALSE
s15	100	98.9	AAC(6')-Ii	FALSE	Enterococcus	-	-	FALSE
s15	100	99	eatAv	TRUE	Enterococcus	-	-	FALSE
s15	27.91	97.12	lsaA	TRUE	Enterococcus	+	-	FALSE
s15	100	97.15	msrC	TRUE	Enterococcus	-	-	FALSE
s16	100	98.9	AAC(6')-Ii	FALSE	Enterococcus	-	-	FALSE
s16	100	99	eatAv	TRUE	Enterococcus	-	-	FALSE
s16	100	97.15	msrC	TRUE	Enterococcus	-	-	FALSE
s18	100	98.9	AAC(6')-Ii	FALSE	Enterococcus	-	-	FALSE
s18	47.49	86.07	ANT(3'')-IIc	FALSE	Acinetobacter	-	-	FALSE
s18	78.65	99.52	APH(3'')-Ib	TRUE	Enterobacteriaceae	+	-	FALSE
s18	10.23	100	APH(3')-IIIa	TRUE	Staphylococcus	-	-	FALSE
s18	12.88	100	APH(3')-IIIa	TRUE	Enterococcus	+	-	FALSE
s18	100	100	APH(3')-IIIa	FALSE	Staphylococcus	-	-	FALSE
s18	100	100	APH(3')-Ia	FALSE	Klebsiella	+	-	TRUE
s18	99.28	99.64	APH(6)-Id	FALSE	Enterobacteriaceae	+	-	FALSE
s18	98.79	99.18	ErmB	FALSE	Enterococcus	+	-	FALSE
s18	100	99.44	SAT-4	FALSE	Staphylococcus	-	-	FALSE
s18	109.42	100	aad(6)	FALSE	Staphylococcus	-	-	FALSE
s18	96.74	100	catA8	FALSE	Lactobacillales	+	-	FALSE
s18	100	99	eatAv	TRUE	Enterococcus	-	-	FALSE
s18	23.64	100	lmrD	TRUE	Lactococcus	+	-	FALSE
s18	44.13	99.66	lmrD	TRUE	Lactococcus	-	-	FALSE
s18	56.17	99.2	lmrD	TRUE	Lactococcus	-	-	FALSE
s18	58.89	96.42	lmrD	TRUE	Lactococcus	-	-	FALSE
s18	42.38	100	mphB	TRUE	Escherichia	+	-	FALSE
s18	100	97.15	msrC	TRUE	Enterococcus	-	-	FALSE
s18	25.32	99	tet(39)	TRUE	Gammaproteobacteria	-	-	FALSE
s18	100	99.75	tet(C)	FALSE	Enterobacterales	+	-	FALSE
s18	35.03	100	tet(D)	FALSE	Gammaproteobacteria	+	-	FALSE
s18	31.3	100	tetM	TRUE	Lactococcus	+	-	TRUE
s18	100	96.56	tetM	FALSE	Enterococcus	+	-	FALSE
s18	100.78	99.84	tetS	FALSE	Streptococcus	+	-	FALSE
s19	82.56	35.75	Trimethoprim-resistant dihydrofolate reductase DfrA43	FALSE	Bacillus	-	dsDNAphage	FALSE
s19	100	99.43	clbA	FALSE	Bacillus	-	-	FALSE
s20	100	98.9	AAC(6')-Ii	FALSE	Enterococcus	-	-	FALSE
s20	100	99	eatAv	TRUE	Enterococcus	-	-	FALSE
s20	100	100	efmA	FALSE	Enterococcus	-	-	FALSE
s20	100	97.15	msrC	TRUE	Enterococcus	-	-	FALSE
s21	100	98.9	AAC(6')-Ii	FALSE	Enterococcus	-	-	FALSE
s21	100	99	eatAv	TRUE	Enterococcus	-	-	FALSE
s21	100	100	efmA	FALSE	Enterococcus	-	-	FALSE
s21	100	97.15	msrC	TRUE	Enterococcus	-	-	FALSE
s22	100	98.9	AAC(6')-Ii	FALSE	Enterococcus	-	-	FALSE
s22	100	99	eatAv	TRUE	Enterococcus	-	-	FALSE
s22	100	97.15	msrC	TRUE	Enterococcus	-	-	FALSE
s23	100	98.9	AAC(6')-Ii	FALSE	Enterococcus	-	-	FALSE
s23	100	99	eatAv	TRUE	Enterococcus	-	-	FALSE
s23	100	97.15	msrC	TRUE	Enterococcus	-	-	FALSE
s24	100	98.9	AAC(6')-Ii	FALSE	Enterococcus	-	-	FALSE
s24	100	99	eatAv	TRUE	Enterococcus	-	-	FALSE
s24	100	97.15	msrC	TRUE	Enterococcus	-	-	FALSE
s25	100	98.9	AAC(6')-Ii	FALSE	Enterococcus	-	-	FALSE
s25	100	99	eatAv	TRUE	Enterococcus	-	-	FALSE
s25	100	97.15	msrC	TRUE	Enterococcus	-	-	FALSE
